# Supplementary material for: Feasibility of Trastuzumab-Deruxtecan in the Treatment of Ovarian Cancer: A Systematic Review
Source: J Clin Med. 2025 Nov 29;14(23):8483. doi: 10.3390/jcm14238483 (PMC12693061; doi:10.3390/jcm14238483)
Supplement: Supplementary file 1 [file jcm-14-08483-s001.zip]

Archive with 1 entries (1 files):
- jcm-3873353-supplementary.pdf
